# Supplementary material for: Down-Regulated Receptor Interacting Protein 140 Is Involved in Lipopolysaccharide-Preconditioning-Induced Inactivation of Kupffer Cells and Attenuation of Hepatic Ischemia Reperfusion Injury
Source: PLoS One. 2016 Oct 10;11(10):e0164217. doi: 10.1371/journal.pone.0164217 (PMC5056758; doi:10.1371/journal.pone.0164217)
Supplement: S1 File — (ZIP) [file pone.0164217.s001.zip]

Archive with 6 entries (5 files):
- S1_Fig 1/IRI.jpg
- S1_Fig 1/LPS+IRI.jpg
- S1_Fig 1/Serum ALT.xlsx
- S1_Fig 1/Sham operation.jpg
- S1_Fig 1/Suzukií»s pathological score.xlsx
- S1_Fig 1/
