# Supplementary material for: Down-Regulated Receptor Interacting Protein 140 Is Involved in Lipopolysaccharide-Preconditioning-Induced Inactivation of Kupffer Cells and Attenuation of Hepatic Ischemia Reperfusion Injury
Source: PLoS One. 2016 Oct 10;11(10):e0164217. doi: 10.1371/journal.pone.0164217 (PMC5056758; doi:10.1371/journal.pone.0164217)
Supplement: S1 File — (ZIP) [file pone.0164217.s001.zip › S1_Fig 1/Suzukií»s pathological score.xlsx]

## Sheet: Sheet1
group/time	6h
	0
	1
	2
Sham operation	1
	1
	2
	1
	2
	0
	1
	7
	5
	7
	6
I/RI	7
	7
	7
	6
	9
	5
	4
	4
	4
	3
LPS+I/RI	3
	5
	2
	4
	3
	2
