# Supplementary material for: Down-Regulated Receptor Interacting Protein 140 Is Involved in Lipopolysaccharide-Preconditioning-Induced Inactivation of Kupffer Cells and Attenuation of Hepatic Ischemia Reperfusion Injury
Source: PLoS One. 2016 Oct 10;11(10):e0164217. doi: 10.1371/journal.pone.0164217 (PMC5056758; doi:10.1371/journal.pone.0164217)
Supplement: S2 File — (ZIP) [file pone.0164217.s002.zip]

Archive with 13 entries (12 files):
- S2_Fig 2/
- S2_Fig 2/IRI.jpg
- S2_Fig 2/LPS+IRI.jpg
- S2_Fig 2/NF-kB activity (A450nm).xlsx
- S2_Fig 2/Normalized IL-1a┬ expression.xlsx
- S2_Fig 2/Normalized IL-6 expression.xlsx
- S2_Fig 2/Normalized RIP140 expression.xlsx
- S2_Fig 2/Normalized TNF-a┴ expression.xlsx
- S2_Fig 2/Serum IL-1a┬.xlsx
- S2_Fig 2/Serum IL-6.xlsx
- S2_Fig 2/Serum TNF-a┴.xlsx
- S2_Fig 2/Sham operation.jpg
- S2_Fig 2/WB.tif
