# Supplementary material for: Down-Regulated Receptor Interacting Protein 140 Is Involved in Lipopolysaccharide-Preconditioning-Induced Inactivation of Kupffer Cells and Attenuation of Hepatic Ischemia Reperfusion Injury
Source: PLoS One. 2016 Oct 10;11(10):e0164217. doi: 10.1371/journal.pone.0164217 (PMC5056758; doi:10.1371/journal.pone.0164217)
Supplement: S2 File — (ZIP) [file pone.0164217.s002.zip › S2_Fig 2/Normalized IL-6 expression.xlsx]

## Sheet: Sheet1
group/time	0h			6h
	0.89			0.95
	1.07			1.72
	0.81			2.01
Sham operation	1.25			1.71
	0.94			0.65
	0.93			1.56
	1.01			1.36
	0.94			0.98
	1.35			1.41
	0.81			1.74
	1.8			9.14
	1.43			10.02
	1.71			8.33
	2.04			8.46
I/RI	1.63			7.85
	1.41			8.12
	1.49			10.71
	1.87			6.26
	1.75			9.81
	1.97			4.3
	1.42			5.52
	1.31			5.8
	1.58			4.31
	1.33			6.38
LPS+I/RI	1.25			6.01
	0.7			4.74
	1.64			5.83
	1.76			6.05
	1.27			4.94
	1.43			5.22
