# Supplementary material for: Down-Regulated Receptor Interacting Protein 140 Is Involved in Lipopolysaccharide-Preconditioning-Induced Inactivation of Kupffer Cells and Attenuation of Hepatic Ischemia Reperfusion Injury
Source: PLoS One. 2016 Oct 10;11(10):e0164217. doi: 10.1371/journal.pone.0164217 (PMC5056758; doi:10.1371/journal.pone.0164217)
Supplement: S2 File — (ZIP) [file pone.0164217.s002.zip › S2_Fig 2/Normalized RIP140 expression.xlsx]

## Sheet: Sheet1
group/time	0h			6h
	0.9			1.5
	1			1.1
	0.9			1.5
Sham operation	1.1			1.2
	1			1.3
	0.8			0.8
	1.4			1.3
	1.1			1.3
	0.9			1.2
	0.9			1
	1			4.2
	1.8			2.8
	1.7			4
	1.7			4.3
I/RI	1.6			4.1
	1.8			4.6
	1.7			5.2
	1.6			5
	1.5			4.3
	1.7			4.6
	1.1			2.8
	1.3			2.6
	1.6			2.4
	1.6			3
LPS+I/RI	1.1			2.6
	1.2			2
	1.5			2.1
	1.8			2.5
	1.9			2.9
	1.7			1.9
