# Supplementary material for: Down-Regulated Receptor Interacting Protein 140 Is Involved in Lipopolysaccharide-Preconditioning-Induced Inactivation of Kupffer Cells and Attenuation of Hepatic Ischemia Reperfusion Injury
Source: PLoS One. 2016 Oct 10;11(10):e0164217. doi: 10.1371/journal.pone.0164217 (PMC5056758; doi:10.1371/journal.pone.0164217)
Supplement: S2 File — (ZIP) [file pone.0164217.s002.zip › S2_Fig 2/Normalized TNF-a┴ expression.xlsx]

## Sheet: Sheet1
group/time	0h			6h
	1.26			2.04
	0.96			1.92
	1.15			2.17
Sham operation	0.85			1.61
	1.1			2
	0.96			2.21
	0.82			1.89
	0.71			2
	0.98			1.76
	1.22			1.5
	1.16			9.12
	1.1			9.79
	1.42			8.31
	1.02			10.23
I/RI	0.72			9.12
	0.92			8.25
	1.33			9.65
	1.03			8.29
	0.88			10.96
	1.32			9.27
	0.84			4.04
	1.44			3.15
	0.92			3.34
	1.55			3.41
LPS+I/RI	0.97			3.51
	1.5			3.71
	1.2			3.34
	1.01			3.65
	0.82			2.79
	1.44			3.86
