# Supplementary material for: Down-Regulated Receptor Interacting Protein 140 Is Involved in Lipopolysaccharide-Preconditioning-Induced Inactivation of Kupffer Cells and Attenuation of Hepatic Ischemia Reperfusion Injury
Source: PLoS One. 2016 Oct 10;11(10):e0164217. doi: 10.1371/journal.pone.0164217 (PMC5056758; doi:10.1371/journal.pone.0164217)
Supplement: S3 File — (ZIP) [file pone.0164217.s003.zip]

Archive with 10 entries (9 files):
- S3_Fig 3/
- S3_Fig 3/Ad-RIP140 group.tif
- S3_Fig 3/ET group.tif
- S3_Fig 3/NET group.tif
- S3_Fig 3/Normalized RIP140 expression of Kupffer cells (2).xlsx
- S3_Fig 3/Normalized RIP140 expression of Kupffer cells.xlsx
- S3_Fig 3/RIP140 knockdown and overexpression.tif
- S3_Fig 3/WB.tif
- S3_Fig 3/siRNA-RIP140 group.tif
- S3_Fig 3/a┬-actin.tif
