# Supplementary material for: Down-Regulated Receptor Interacting Protein 140 Is Involved in Lipopolysaccharide-Preconditioning-Induced Inactivation of Kupffer Cells and Attenuation of Hepatic Ischemia Reperfusion Injury
Source: PLoS One. 2016 Oct 10;11(10):e0164217. doi: 10.1371/journal.pone.0164217 (PMC5056758; doi:10.1371/journal.pone.0164217)
Supplement: S4 File — (ZIP) [file pone.0164217.s004.zip]

Archive with 8 entries (7 files):
- S4_Fig 4/IL-1a┬ expression  of Kupffer cells.xlsx
- S4_Fig 4/IL-6 expression of Kupffer cells.xlsx
- S4_Fig 4/NF-kB activity (A450nm) of Kupffer cells.xlsx
- S4_Fig 4/Normalized IL-1a┬ expression of Kupffer cells.xlsx
- S4_Fig 4/Normalized IL-6 expression of Kupffer cells.xlsx
- S4_Fig 4/Normalized TNF-a┴ expression of Kupffer cells.xlsx
- S4_Fig 4/TNF-a┴ expression of Kupffer cells.xlsx
- S4_Fig 4/
