# Supplementary material for: Down-Regulated Receptor Interacting Protein 140 Is Involved in Lipopolysaccharide-Preconditioning-Induced Inactivation of Kupffer Cells and Attenuation of Hepatic Ischemia Reperfusion Injury
Source: PLoS One. 2016 Oct 10;11(10):e0164217. doi: 10.1371/journal.pone.0164217 (PMC5056758; doi:10.1371/journal.pone.0164217)
Supplement: S4 File — (ZIP) [file pone.0164217.s004.zip › S4_Fig 4/IL-1a┬ expression of Kupffer cells.xlsx]

## Sheet: Sheet1
group/time	0h			6h
	21.8			44.47
	18.6			35.12
	15.43			33.09
Endotoxin tolerance group	20.9			35.87
	19.44			38.17
	19.08			41.03
	17.6			33.84
	14.84			36.43
	12.78			36.04
	21.63			30.04
	18.09			222.64
	17.81			178
	16.03			221.43
	15.2			226.86
non-endotoxin tolerance group	16.89			184.11
	16.51			213.34
	11.29			232.45
	15.32			192.02
	18.32			218.61
	16.64			199.14
	14.28			124.24
	11.93			100.41
	16.81			92.92
	17.71			87.61
siRIP140 group	15.04			92.1
	14.66			86
	12.24			106.74
	12.83			69.4
	11.73			113.77
	14.98			111.43
	11.5			257.73
	14.25			250.78
	16.02			234.38
	20.59			199.81
Ad-RIP140 group	18.46			176.13
	20.4			213.3
	18.56			235.64
	14.24			231.62
	18.49			256.86
	19.4			253.05
