# Supplementary material for: Down-Regulated Receptor Interacting Protein 140 Is Involved in Lipopolysaccharide-Preconditioning-Induced Inactivation of Kupffer Cells and Attenuation of Hepatic Ischemia Reperfusion Injury
Source: PLoS One. 2016 Oct 10;11(10):e0164217. doi: 10.1371/journal.pone.0164217 (PMC5056758; doi:10.1371/journal.pone.0164217)
Supplement: S4 File — (ZIP) [file pone.0164217.s004.zip › S4_Fig 4/IL-6 expression of Kupffer cells.xlsx]

## Sheet: Sheet1
group/time	0h			6h
	44.34			88.39
	38.04			126.92
	33.16			139.54
Endotoxin tolerance group	40.23			62.32
	37.77			117.72
	43.03			120.61
	51.51			126.88
	29.82			104.84
	42.18			107.59
	42.02			109.3
	48.65			418.51
	25.1			561.63
	23.85			475.98
	37.8			451.73
non-endotoxin tolerance group	42.46			459.12
	41.81			537.89
	43.06			473.4
	45.82			390.62
	43			398.87
	50.55			340.85
	30.1			236.47
	46.34			178.29
	35.48			217.88
	32.27			255.56
siRIP140 group	34.56			266.15
	31.41			210.94
	48.3			176.75
	31.15			172.85
	36.21			198.1
	46.37			291.61
	42			489.76
	43.76			402.79
	33.47			367.99
	41.09			455.06
Ad-RIP140 group	49.45			391.21
	44.13			466.28
	40.64			350.26
	51.22			334.33
	53.89			423.96
	32.25			307.66
