# Supplementary material for: Down-Regulated Receptor Interacting Protein 140 Is Involved in Lipopolysaccharide-Preconditioning-Induced Inactivation of Kupffer Cells and Attenuation of Hepatic Ischemia Reperfusion Injury
Source: PLoS One. 2016 Oct 10;11(10):e0164217. doi: 10.1371/journal.pone.0164217 (PMC5056758; doi:10.1371/journal.pone.0164217)
Supplement: S4 File — (ZIP) [file pone.0164217.s004.zip › S4_Fig 4/TNF-a┴ expression of Kupffer cells.xlsx]

## Sheet: Sheet1
group/time	0h			6h
	30.79			182.85
	33.32			215.04
	29.73			215.1
Endotoxin tolerance group	24.96			206.65
	32.84			193.87
	29.69			224.89
	42.6			183.66
	29.66			191.17
	29.66			302.24
	18.85			288.62
	70.2			769.98
	57.12			651.2
	66.89			971
	43.82			820.52
non-endotoxin tolerance group	75.06			1110.24
	52.13			742.13
	54.7			764.08
	56.7			1011.89
	46.3			863.54
	79.16			804.02
	21.8			231.78
	34.5			297.7
	36.55			372.62
	27.46			241.63
siRIP140 group	28.77			243.06
	33.95			308.45
	44.09			257.84
	33.14			248.65
	44.26			270.93
	37.69			331.92
	35.33			1188.21
	41.42			736.49
	31.52			790.01
	39.99			663
Ad-RIP140 group	34.68			976.14
	49.64			822.34
	38.43			799.58
	22.59			918.76
	38.49			1129.57
	39.8			985.2
